# Supplementary material for: Polyploidy on Islands: Its Emergence and Importance for Diversification
Source: Front Plant Sci. 2021 Mar 4;12:637214. doi: 10.3389/fpls.2021.637214 (PMC7982887; doi:10.3389/fpls.2021.637214)
Supplement: Supplementary File 1 — The data file analyzed in this study, which includes the following information from 150 island lineages from New Zealand (n = 98), Canary Islands (n = 23), Hawaiian Islands (n = 23), and Juan Fernández Islands (n = 6): lineage (genus) name, number of endemic species, stem age, number of ploidy levels, whether ploidy level differs from closest non-island sister group, monophyly on the island, and number of species in closest non-island sister group. [file Table_1.csv]

# Dataset S1 accompanies Meudt et al. 2021 Polyploidy on islands: its emergence and importance for diversification. Frontiers in Plant Science. DOI: 10.3389/fpls.2021.637214
# File prepared by AJ Tanentzap (ajt65 // @ // cam.ac.uk) on 20 Nov 2020. Please cite if reused.
# lineage = mostly genera but some alliances - these were Carex/Uncinia on JF, Forstera/Phyllacne on NZ, and Aeonium and Sonchus on Canary on different island systems (location, JF = Juan Fernandez, NZ = New Zealand)
# lineages found on more than 1 island system have island abbreviation appended to end of taxonomic name
# n_island_endemic_spp = number of endemic species on island system and corresponding mean (= stemage_mn_myr) and SD (= stemage_sd_myr) of stem age in Myr based on published time-calibrated phylogenies (see Main Text)
# n_ploidylevls = number of different ploidy levels for lineages on island; percent_ploidydata = % of endemic island species with chromosome counts
# sister_ploidy_different = binary (no = 0, yes = 1) of whether ploidy level on island is different from closest sister taxa outside of island system
# island_monophy = binary (no = 0, yes = 1) of whether island lineage is monophyletic based on biogeographic reconstructions in reviewed papers (see Main Text)
# pool_source_size_nspp = number of accepted and unresolved species in lineage outside of island system according to TPL v1.1
#
lineage	location	n_island_endemic_spp	stemage_mn_myr	stemage_sd_myr	n_ploidylevls	percent_ploidydata	sister_ploidy_different	island_monophy	pool_source_size_nspp
Adenophorus	Hawaii	12	22.5	4.285714286	1	25	0	1	7
Aeonium	Canary	62	18.833	18.1	3	76	1	1	26
Allium	Canary	1	2.76	2	2	88	0	1	974
Androcymbium	Canary	2	6.3	2.653061224	1	100	0	1	60
Apium	NZ	1	12.43	3.204081633	1	50	0	0	40
Argyranthemum	Canary	32	1.59	0.582366342	1	94	0	1	0
Argyroxiphium	Hawaii	5	2.8	0.663265306	1	80	1	1	3
Ascarina	NZ	2	17	6.632653061	1	100	0	0	12
Asplenium	Hawaii	19	24.3	1.428571429	2	14	0	0	1613
Astelia	Hawaii	3	5.3	0.582366342	1	67	0	1	23
Brachyscome	NZ	8	13.95	2.923469388	3	88	0	1	77
Brighamia	Hawaii	2	10.8	0.8	1	100	0	1	0
Carex	JF	7	1.19	0.582366342	1	10	0	0	2059
Celmisia	NZ	79	7.53	2.035714286	2	91	0	1	0
Centipeda	NZ	1	0.098	0.041836735	1	100	1	0	13
Cheirolophus	Canary	17	8.5	2.015306122	1	59	0	1	11
Cistus	Canary	11	1.23	0.25	1	25	0	1	77
Clermontia	Hawaii	22	9.82	0.091836735	1	50	0	1	2
Coprosma	Hawaii	16	5.7	0.582366342	2	38	0	0	97
Crambe	Canary	14	14.885	5.52	1	57	0	1	26
Cuminia	JF	2	4.01	0.895082093	1	100	1	1	0
Cyanea	Hawaii	80	9.82	0.091836735	1	9	0	1	0
Cyrtandra	Hawaii	58	6.9	0.908163265	1	41	0	1	942
Humata	NZ	2	12.5	2.760204082	1	100	0	0	274
Delissea	Hawaii	11	10.8	0.8	1	9	0	1	7
Dendroseris	JF	11	11.6	0.582366342	1	55	1	1	1
Diplazium	Hawaii	5	9.4	1.954081633	1	80	1	1	58
Dubautia	Hawaii	26	5.8	1.566326531	1	108	1	1	10
Echium	Canary	29	7.931	3.58	3	80	0	0	77
Empodisma	NZ	1	8.8	2.091836735	1	80	0	1	1
Ferula	Canary	3	1.24	0.582366342	1	67	0	0	247
Geranium	Hawaii	6	1.9	0.459183673	1	33	0	1	566
Geranium	NZ	5	3.236111111	0.547902494	2	73	1	0	567
Gleichenia	NZ	1	1.9	1.4	1	50	0	0	106
Gunnera	JF	3	0.22	0.582366342	1	100	0	0	67
Helianthemum	Canary	11	1.82	0.62755102	2	67	0	0	219
Hypericum	Canary	2	24.17	2.513235183	2	100	0	0	616
Lactuca	Canary	1	9.48	1.984693878	1	100	0	0	267
Lagenophora	NZ	7	11.2	3.163265306	1	100	0	0	27
Lastreopsis	NZ	4	17.14	4.06122449	2	100	0	0	48
Leptecophylla	NZ	1	4.53	1.56122449	1	100	0	1	12
Leptospermum	NZ	1	28.23529412	4.701880754	1	100	0	0	94
Limonium	Canary	19	11.95	0.98	2	79	0	0	501
Lindsaea	NZ	1	33.2	6.4	2	100	0	0	356
Lobelia	Hawaii	13	11.6	0.63	1	23	0	1	442
Lolium	Canary	1	2.1	0.582366342	1	22	0	0	15
Lotus	Canary	17	8.45	3.862244898	2	82	0	1	311
Micromeria	Canary	23	9.6	0.582366342	1	26	0	1	43
Microsorum	NZ	2	10.4	3.4	1	100	0	0	116
Myrsine	NZ	11	10.45851528	0.582366342	1	100	0	1	283
Ophioglossum	NZ	1	1.1	1.1	2	50	0	0	116
Pachystegia	NZ	3	6.466	2.578571429	1	100	0	0	0
Patellifolia	Canary	1	3.69	1.183673469	2	100	0	1	0
Peperomia	JF	3	14.68	1.147959184	1	100	0	1	1868
Peperomia	Hawaii	23	11.4	1.295918367	2	72	0	0	1848
Piper	NZ	4	1.9	0.479591837	1	100	0	0	2623
Plantago	JF	1	3.9	1.785714286	1	66	0	0	701
Portulaca	Hawaii	3	3.7	0.582366342	2	100	0	0	241
Pteris	NZ	2	29.5	6.5	3	100	0	0	771
Rubus	Hawaii	2	8.9	0.582366342	2	50	1	0	4758
Ruta	Canary	3	16.928	6.65372449	1	100	0	1	69
Schiedea	Hawaii	34	7.7	0.846938776	1	62	0	1	2
Sicyos	Hawaii	14	3.6	0.969387755	1	14	0	1	69
Sideritis	Canary	27	11.923	5.87	1	93	0	1	137
Sonchus	Canary	30	13.203	5.51	2	78	0	1	173
Sticherus	NZ	1	15.3	3.9	1	50	0	0	113
Thelymitra	NZ	8	5.1	1.428571429	1	80	0	0	104
Todaroa	Canary	3	5.13	0.582366342	1	67	0	0	0
Trematolobelia	Hawaii	8	7	0.7	1	38	0	1	2
Vicia	Canary	5	4.19	0.979591837	1	81	0	0	502
Viola	Hawaii	9	8.4	1.147959184	1	33	0	1	1480
Volutaria	Canary	2	9.13	2.173469388	2	67	1	0	17
Wilkesia	Hawaii	2	1.6	0.821428571	1	100	1	1	0
Zanthoxylum	Hawaii	4	22.1	3.484693878	1	25	1	1	310
Abrotanella	NZ	10	6.6	0.218599299	1	90	0	0	11
Aciphylla	NZ	42	8.4	0.353646521	1	52	0	0	4
Anisotome	NZ	15	9.36	0.500423088	1	48	0	1	1
Aristotelia	NZ	2	17	0.058772739	1	100	0	1	6
Asplenium	NZ	9	13.91	0.245329491	3	100	0	0	1623
Astelia	NZ	15	28.43	0.183800502	3	59	0	0	11
Cortaderia	NZ	5	8.05	0.319927076	1	100	0	1	0
Azorella	NZ	16	10.99	0.338264947	3	88	1	0	23
Blechnum	NZ	13	12.1	0.225331181	4	100	0	0	356
Cardamine	NZ	39	0.42	0.338264947	1	21	0	0	242
Carmichaelia	NZ	23	2.9	0.338264947	2	91	0	0	34
Chaerophyllum	NZ	3	1.6	0.353646521	1	100	0	1	98
Chionochloa	NZ	23	19.95	0.092254555	1	100	0	1	2
Clianthus	NZ	2	2.9	0.338264947	1	100	0	0	3
Coprosma	NZ	57	25.48	0.091751456	4	100	0	0	56
Craspedia	NZ	7	3.1	0.191771638	1	75	0	1	21
Cyathea	NZ	5	48	0.161149464	1	86	0	0	956
Dicksonia	NZ	3	30	0.289787774	1	100	0	0	91
Dracophyllum	NZ	37	6.8	0.180173107	1	44	1	1	20
Elaeocarpus	NZ	2	21	0.047592086	1	67	0	1	502
Festuca	NZ	9	8.9	0.18930257	3	100	0	0	695
Donatia	NZ	7	6.32	0.172753675	1	25	1	1	9
Gaultheria	NZ	9	14.46	0.378222006	1	50	0	0	148
Gentianella	NZ	30	2.05	0.398302257	1	69	0	0	275
Gingidia	NZ	9	5.04	0.675885953	1	78	0	0	1
Grammitis	NZ	5	14.7	0.162042731	1	33	0	1	369
Griselinia	NZ	2	12.14	0.792142799	1	100	0	1	5
Halocarpus	NZ	3	110	0.129150135	1	100	0	1	0
Hoheria	NZ	6	14.95	0.345185231	1	100	0	1	0
Hydrocotyle	NZ	9	8.33	0.527894994	6	100	0	0	217
Hymenophyllum	NZ	14	32.77	0.267640189	2	88	0	0	527
Hypolepis	NZ	4	12.67	0.518068013	2	100	0	0	120
Isoetes	NZ	2	13.73	0.96775024	1	100	0	0	152
Jovellana	NZ	2	4.1	1.187386584	1	100	0	1	4
Korthalsella	NZ	3	6.94	0.617221004	1	100	0	1	34
Kunzea	NZ	10	9.2	0.664751404	1	100	0	0	32
Lepidium	NZ	18	1	0.1980422	3	15	0	0	280
Lepidothamnus	NZ	2	21.2	0.460326009	1	100	0	0	1
Leptinella	NZ	25	13.9	0.216129809	5	100	0	0	14
Leptopteris	NZ	2	12	0.608304308	1	100	0	0	7
Leucopogon	NZ	3	2.6	0.394484637	3	100	0	0	278
Libertia	NZ	8	22	0.338264947	3	100	0	0	9
Libocedrus	NZ	2	59.9	0.123739236	1	100	0	0	4
Lignocarpa	NZ	2	9.53	0.49953159	1	100	0	1	1
Lophomyrtus	NZ	2	23.62	0.039073797	1	100	0	1	0
Melicytus	NZ	9	41.03	0.14318313	5	100	1	0	9
Metrosideros	NZ	12	75.64	0.114010609	1	100	0	0	53
Muehlenbeckia	NZ	2	21.4	0.205679278	1	100	0	0	39
Myosotis	NZ	41	2.85	0.180699905	3	29	0	0	282
Nertera	NZ	6	25.48	0.091751456	1	100	0	1	5
Nothofagus	NZ	4	16.1	0.63916478	1	100	0	0	33
Olearia	NZ	41	8.1	0.256443294	5	81	1	0	189
Oreobolus	NZ	3	5.1	0.175119383	1	33	0	1	15
Pachycladon	NZ	10	1.61	0.092966468	1	50	0	1	4
Pennantia	NZ	2	6.62	1.041284826	1	100	0	1	3
Phyllocladus	NZ	3	75.8	0.224677541	1	100	0	0	3
Plagianthus	NZ	2	8.15	0.344341629	1	100	0	1	23
Plantago	NZ	10	1.62	0.243269628	4	91	0	0	692
Poa	NZ	39	3.55	0.346510683	5	93	0	0	624
Podocarpus	NZ	4	24.5	0.177533988	1	100	0	0	116
Polystichum	NZ	6	15.3	0.416749969	2	100	0	1	601
Prumnopitys	NZ	2	17.7	0.527048473	1	100	0	0	7
Pseudopanax	NZ	12	9.91	0.368799625	1	100	0	1	0
Pseudowintera	NZ	4	45.18	0.157503687	1	100	0	1	0
Pterostylis	NZ	23	23.8	0.41508149	1	90	0	0	192
Ranunculus	NZ	44	5.05	0.165203017	5	90	0	0	2217
Raukaua	NZ	3	9.46	0.56593846	1	75	0	1	3
Rytidosperma	NZ	18	6.75	0.148037889	4	90	0	0	55
Peucedanum	NZ	2	5.04	0.675885953	1	100	0	1	0
Sophora	NZ	8	9.25	0.019457618	1	100	0	0	110
Sporadanthus	NZ	2	8.3	0.238569841	1	80	0	1	5
Streblus	NZ	3	44.7	0.338264947	1	100	0	0	25
Tmesipteris	NZ	2	8.07	0.553329393	2	100	0	0	6
Trichomanes	NZ	3	19.17	0.31879927	1	33	0	0	488
Veronica	NZ	120	10.21	0.177499327	3	100	0	0	904
Wahlenbergia	NZ	9	4.8	0.239133009	3	100	1	0	275
